# Supplementary material for: Induction of Intrahepatic HCV NS4B, NS5A and NS5B-Specific Cellular Immune Responses following Peripheral Immunization
Source: PLoS One. 2012 Dec 21;7(12):e52165. doi: 10.1371/journal.pone.0052165 (PMC3528776; doi:10.1371/journal.pone.0052165)
Supplement: Table S1 — Parent Sequences for pConNS4B, pConNS5A and pConNS5B. For pConNS4B and pConNS5B, 174 genotype 1a sequences were used to generate the final consensus sequences. For pConNS5B, 259 genotype 1b sequences were used to generate the final consensus sequences. (XLS) [file pone.0052165.s004.xls]

## Sheet: Sheet1
Table S1
	pConNS4B and pConNS5B (174 sequences)	pConNS5A (259 sequences)
	1a.US.H77.AF009606_	1b._.AB016785.AB016785_
	1a.US.H77C.AF011751_	1b._.HCVT050.AB049087_
	1a.US.H77-H11.AF011752_	1b._.HCVT094.AB049088_
	1a.US.H77-H21.AF011753_	1b._.HCVT109.AB049089_
	1a._.PHCV-1/SF9_A.AF271632_	1b._.HCVT140.AB049090_
	1a._.LTD1-2-XF222.AF511948_	1b._.HCVT142.AB049091_
	1a._.LTD3-2-XF223.AF511949_	1b._.HCVT145.AB049092_
	1a._.LTD6-2-XF224.AF511950_	1b._.HCVT150.AB049093_
	1a._.HEC278830.AJ278830_	1b._.HCVT161.AB049094_
	1a.JP.HC-J1.D10749_	1b._.HCVT169.AB049095_
	1a.US.BR601.EF032886_	1b._.HCVT191.AB049096_
	1a._.5043.EF407411_	1b._.HCVT197.AB049097_
	1a._.1002.EF407412_	1b._.HCVT209.AB049098_
	1a._.5012.EF407413_	1b._.HCVT212.AB049099_
	1a._.7018.EF407414_	1b._.HCVT217.AB049100_
	1a._.3018.EF407415_	1b._.HCVT221.AB049101_
	1a._.4040.EF407417_	1b._.M1LE.AB080299_
	1a._.7020.EF407418_	1b.JP.HCV-O.AB191333_
	1a._.5003.EF407419_	1b.JP.HCV-KT1.AB426117_
	1a._.8030.EF407421_	1b._.pCV-J4L6S.AF054247_
	1a._.6001.EF407422_	1b._.pCV-J4L2S.AF054248_
	1a._.8028.EF407423_	1b._.PCV-J4L4S.AF054249_
	1a._.6071.EF407425_	1b._.HC-J4.AF054250_
	1a._.8070.EF407426_	1b.JP.HCV-N.AF139594_
	1a._.6025.EF407427_	1b.JP.MD1-0.AF165045_
	1a._.1024.EF407428_	1b.JP.MD1-911.AF165046_
	1a._.3005.EF407431_	1b.JP.MD2-0.AF165047_
	1a._.1013.EF407432_	1b.JP.MD2-484.AF165048_
	1a._.7046.EF407433_	1b.JP.MD3-0.AF165049_
	1a._.2011.EF407434_	1b.JP.MD3-673.AF165050_
	1a._.5014.EF407435_	1b.JP.MD4-0.AF165051_
	1a._.7040.EF407436_	1b.JP.MD4-491.AF165052_
	1a._.1030.EF407437_	1b.JP.MD5-0.AF165053_
	1a._.7012.EF407438_	1b.JP.MD5-400.AF165054_
	1a._.8003.EF407439_	1b.JP.MD6-0.AF165055_
	1a._.7002.EF407440_	1b.JP.MD6-675.AF165056_
	1a._.1036.EF407441_	1b.JP.MD7-0.AF165057_
	1a._.8012.EF407442_	1b.JP.MD7-886.AF165058_
	1a._.7024.EF407443_	1b.JP.MD8-0.AF165059_
	1a._.6030.EF407444_	1b.JP.MD8-1114.AF165060_
	1a._.5009.EF407445_	1b.JP.MD9-0.AF165061_
	1a._.8009.EF407446_	1b.JP.MD9-1012.AF165062_
	1a._.8004.EF407447_	1b.JP.MD10-0.AF165063_
	1a._.2027.EF407449_	1b.JP.MD10-386.AF165064_
	1a._.6020.EF407450_	1b.RU.274933RU.AF176573_
	1a._.7041.EF407451_	1b._.MD11.AF207752_
	1a._.2005.EF407452_	1b._.MD12.AF207753_
	1a._.4035.EF407453_	1b._.MD13.AF207754_
	1a._.6031.EF407454_	1b._.MD14.AF207755_
	1a._.7065.EF407455_	1b._.MD15.AF207756_
	1a._.4025.EF407456_	1b._.MD16.AF207757_
	1a._.1003.EF407457_	1b._.MD17.AF207758_
	1a.US.HC-TN.EF621489_	1b._.MD18.AF207759_
	1a.US.BID-V101.EU155213_	1b._.MD19.AF207760_
	1a.US.BID-V104.EU155214_	1b._.MD20.AF207761_
	1a.US.BID-V105.EU155215_	1b._.MD21.AF207762_
	1a.US.BID-V115.EU155216_	1b._.MD22.AF207763_
	1a.US.BID-V445.EU155233_	1b._.MD23.AF207764_
	1a.US.BID-V450.EU155236_	1b._.MD24.AF207765_
	1a.US.BID-V457.EU155237_	1b._.MD25.AF207766_
	1a.US.BID-V465.EU155238_	1b._.MD26.AF207767_
	1a.US.BID-V54.EU155239_	1b._.MD27.AF207768_
	1a.US.BID-V68.EU155240_	1b._.MD28.AF207769_
	1a.US.BID-V71.EU155241_	1b._.MD29.AF207770_
	1a.US.BID-V73.EU155242_	1b._.MD30.AF207771_
	1a.US.BID-V86.EU155243_	1b._.MD31.AF207772_
	1a.US.BID-V90.EU155244_	1b._.MD32.AF207773_
	1a.US.BID-V91.EU155245_	1b._.MD33.AF207774
	1a.US.BID-V93.EU155246_	1b._.MD34.AF208024_
	1a.US.BID-V1.EU155247_	1b._.HCV-CG1B.AF333324_
	1a.US.BID-V336.EU155248_	1b._.HCV-S1.AF356827_
	1a.US.BID-V337.EU155249_	1b.TR.HCV-TR1.AF483269_
	1a.US.BID-V358.EU155250_	1b.AU.HCV-A.AJ000009_
	1a.US.BID-V359.EU155251_	1b.DE.HCV-AD78.AJ132996_
	1a.US.BID-V362.EU155252_	1b.DE.HCV-AD78P1.AJ132997_
	1a.US.BID-V388.EU155265_	1b.DE.Con1.AJ238799_
	1a.US.BID-V390.EU155266_	1b._.HCR6.AY045702_
	1a.US.BID-V391.EU155267_	1b.CN.HCV-S.AY460204_
	1a.US.BID-V396.EU155268_	1b.CN.AY587016.AY587016_
	1a.US.BID-V398.EU155269_	1b.RU.N589.AY587844_
	1a.US.BID-V399.EU155270_	1b/2k.RU.N687.AY587845_
	1a.US.BID-V401.EU155271_	1b._.HC-J4/91.D10750_
	1a.US.BID-V404.EU155272_	1b.CN.HC-C2.D10934_
	1a.US.BID-V406.EU155273_	1b.JP.JT.D11168_
	1a.US.BID-V407.EU155274_	1b.JP.JT.D11355_
	1a.US.BID-V409.EU155275_	1b._.HC-J4/83.D13558_
	1a.US.BID-V432.EU155276_	1b.JP.J33.D14484_
	1a.US.BID-V434.EU155277_	1b._.HPCPP.D30613_
	1a.US.BID-V437.EU155278_	1b._.HPCHCPO.D45172_
	1a.US.BID-V696.EU155282_	1b.JP.HCV-K1-R1.D50480_
	1a.US.BID-V698.EU155283_	1b.JP.HCV-K1-R2.D50481_
	1a.US.BID-V317.EU155284_	1b.JP.HCV-K1-R3.D50482_
	1a.US.BID-V318.EU155285_	1b.JP.HCV-K1-S1.D50483_
	1a.US.BID-V319.EU155286_	1b.JP.HCV-K1-S3.D50484_
	1a.US.BID-V320.EU155287_	1b.JP.HCV-K1-S2.D50485_
	1a.US.BID-V322.EU155288_	1b.JP.HCV-N.D63857_
	1a.US.BID-V323.EU155289_	1b._.HCV-JS.D85516_
	1a.US.BID-V325.EU155290_	1b._.D89815.D89815_
	1a.US.BID-V326.EU155291_	1b.JP.HCV-J.D90208_
	1a.US.BID-V327.EU155292_	1b.US.BR1427_P1_10-7-03.EF032892__
	1a.US.BID-V328.EU155293_	1b.US.BR1427_P3_11-10-03.EF032893__
	1a.US.BID-V329.EU155294_	1b.US.BR1427_P7_3-1-04.EF032894__
	1a.US.BID-V331.EU155295_	1b._.1010.EF407459_
	1a.US.BID-V332.EU155296_	1b._.8007.EF407460_
	1a.US.BID-V333.EU155297_	1b._.5004.EF407461_
	1a.US.BID-V334.EU155298_	1b._.6047.EF407462_
	1a.US.BID-V335.EU155299_	1b._.5049.EF407463_
	1a.US.BID-V356.EU155309_	1b._.8050.EF407464_
	1a.US.BID-V357.EU155310_	1b._.6017.EF407465_
	1a.US.BID-V411.EU155311_	1b._.2006.EF407467_
	1a.US.BID-V412.EU155312_	1b._.4001.EF407468_
	1a.US.BID-V413.EU155313_	1b._.4014.EF407469_
	1a.US.BID-V414.EU155314_	1b._.4064.EF407470_
	1a.US.BID-V424.EU155319_	1b._.5044.EF407471_
	1a.US.BID-V425.EU155320_	1b._.4034.EF407472_
	1a.US.BID-V426.EU155321_	1b._.3009.EF407475_
	1a.US.BID-V428.EU155322_	1b._.3012.EF407476_
	1a.US.BID-V429.EU155323_	1b._.8045.EF407477_
	1a.US.BID-V169.EU155338_	1b._.3032.EF407478_
	1a.US.BID-V172.EU155339_	1b._.4036.EF407479_
	1a.US.BID-V185.EU155340_	1b._.3043.EF407480_
	1a.US.BID-V192.EU155341_	1b._.1020.EF407481_
	1a.US.BID-V197.EU155342_	1b._.6053.EF407482_
	1a.US.BID-V214.EU155343_	1b._.4043.EF407483_
	1a.US.BID-V216.EU155344_	1b._.5061.EF407484_
	1a.CH.BID-V221.EU155345_	1b._.7026.EF407485_
	1a.CH.BID-V236.EU155346_	1b._.4020.EF407486_
	1a.CH.BID-V239.EU155347_	1b._.6057.EF407487_
	1a.CH.BID-V240.EU155348_	1b._.8016.EF407488_
	1a.CH.BID-V246.EU155349_	1b._.7004.EF407490_
	1a.CH.BID-V256.EU155350_	1b._.3001.EF407491_
	1a.CH.BID-V257.EU155351_	1b._.7025.EF407492_
	1a.CH.BID-V262.EU155352_	1b._.3031.EF407493_
	1a.CH.BID-V267.EU155353_	1b._.7064.EF407494_
	1a.CH.BID-V269.EU155354_	1b._.2028.EF407495_
	1a.CH.BID-V270.EU155355_	1b._.5002.EF407497_
	1a.DE.BID-V26.EU155378_	1b._.4004.EF407498_
	1a.DE.BID-V29.EU155379_	1b._.7005.EF407499_
	1a.DE.BID-V35.EU155380_	1b._.7055.EF407501_
	1a.US.BID-V182.EU234064_	1b._.2038.EF407502_
	1a.US.BID-V182.EU234064_	1b._.5083.EF407503_
	1a.US.BID-V508.EU250017_	1b._.8069.EF407504_
	1a.US.BID-V10.EU260395_	1b.US.BID-V142.EU155217_
	1a.US.BID-V11.EU260396_	1b.US.BID-V145.EU155218_
	1a.DE.BID-V33.EU482832_	1b.US.BID-V146.EU155219_
	1a.US.BID-V422.EU482834_	1b.US.BID-V147.EU155220_
	1a.US.BID-V427.EU482835_	1b.US.BID-V148.EU155221_
	1a.US.BID-V361.EU482838_	1b.US.BID-V150.EU155222_
	1a.US.BID-V389.EU482842_	1b.US.BID-V151.EU155223_
	1a.US.BID-V439.EU482846_	1b.US.BID-V152.EU155224_
	1a.US.BID-V9.EU482848_	1b.US.BID-V155.EU155225_
	1a.US.BID-V186.EU482850_	1b.US.BID-V156.EU155226_
	1a.CH.BID-V227.EU482853_	1b.US.BID-V157.EU155227_
	1a.CH.BID-V249.EU482855_	1b.US.BID-V158.EU155228_
	1a.CH.BID-V250.EU482856_	1b.US.BID-V159.EU155229_
	1a.CH.BID-V263.EU482857_	1b.US.BID-V160.EU155230_
	1a.CH.BID-V271.EU482858_	1b.US.BID-V163.EU155231_
	1a.US.BID-V461.EU482867_	1b.US.BID-V164.EU155232_
	1a.US.BID-V75.EU482870_	1b.US.BID-V447.EU155234_
	1a.US.BID-V77.EU482871_	1b.US.BID-V449.EU155235_
	1a.CH.BID-V261.EU482872_	1b.US.BID-V363.EU155253_
	1a.US.BID-V330.EU482876_	1b.US.BID-V365.EU155254_
	1a.US.BID-V410.EU482882_	1b.US.BID-V366.EU155255_
	1a.US.BID-V66.EU482887_	1b.US.BID-V367.EU155256_
	1a.US.BID-V179.EU482889_	1b.US.BID-V369.EU155257_
	1a.US.BID-V39.EU529676_	1b.US.BID-V371.EU155258_
	1a.US.BID-V76.EU529679_	1b.US.BID-V374.EU155259_
	1a.CH.BID-V251.EU529681_	1b.US.BID-V375.EU155260_
	1a.US.HCV-1.M62321_	1b.US.BID-V379.EU155261_
	1a.US.HCV-H.M67463_	1b.US.BID-V381.EU155262_
	1a._.H77.NC_004102_	1b.US.BID-V384.EU155263_
	1a._.COLONEL.AF290978_	1b.US.BID-V385.EU155264_
	1a.US.HCV-1.M62321_	1b.US.BID-V441.EU155279_
	1a.US.HCV-H.M67463_	1b.US.BID-V442.EU155280_
		1b.US.BID-V512.EU155281_
		1b.US.BID-V341.EU155300_
		1b.US.BID-V344.EU155301_
		1b.US.BID-V345.EU155302_
		1b.US.BID-V346.EU155303_
		1b.US.BID-V347.EU155304_
		1b.US.BID-V350.EU155305_
		1b.US.BID-V352.EU155306_
		1b.US.BID-V353.EU155307_
		1b.US.BID-V354.EU155308_
		1b.US.BID-V416.EU155315_
		1b.US.BID-V419.EU155316_
		1b.US.BID-V420.EU155317_
		1b.US.BID-V421.EU155318_
		1b.US.BID-V121.EU155324_
		1b.US.BID-V122.EU155325_
		1b.US.BID-V124.EU155326_
		1b.US.BID-V125.EU155327_
		1b.US.BID-V127.EU155328_
		1b.US.BID-V128.EU155329_
		1b.US.BID-V130.EU155330_
		1b.US.BID-V131.EU155331_
		1b.US.BID-V132.EU155332_
		1b.US.BID-V133.EU155333_
		1b.US.BID-V134.EU155334_
		1b.US.BID-V136.EU155335_
		1b.US.BID-V139.EU155336_
		1b.US.BID-V141.EU155337_
		1b.CH.BID-V273.EU155356_
		1b.CH.BID-V275.EU155357_
		1b.CH.BID-V276.EU155358_
		1b.CH.BID-V277.EU155359_
		1b.CH.BID-V278.EU155360_
		1b.CH.BID-V281.EU155361_
		1b.CH.BID-V282.EU155362_
		1b.CH.BID-V285.EU155363_
		1b.CH.BID-V288.EU155364_
		1b.CH.BID-V289.EU155365_
		1b.CH.BID-V294.EU155366_
		1b.CH.BID-V295.EU155367_
		1b.CH.BID-V296.EU155368_
		1b.CH.BID-V297.EU155369_
		1b.CH.BID-V300.EU155370_
		1b.CH.BID-V301.EU155371_
		1b.CH.BID-V306.EU155372_
		1b.CH.BID-V307.EU155373_
		1b.CH.BID-V308.EU155374_
		1b.CH.BID-V309.EU155375_
		1b.CH.BID-V311.EU155376_
		1b.CH.BID-V313.EU155377_
		1b.DE.BID-V502.EU155381
		1b.DE.BID-V504.EU155382_
		1b.US.BID-V126.EU234061_
		1b.US.BID-V135.EU234062_
		1b.DE.BID-V503.EU482833_
		1b.US.BID-V370.EU482839_
		1b.US.BID-V138.EU482849_
		1b.CH.BID-V272.EU482859_
		1b.CH.BID-V302.EU482860_
		1b.CH.BID-V287.EU482874_
		1b.CH.BID-V310.EU482875_
		1b.US.BID-V342.EU482877_
		1b.US.BID-V372.EU482879_
		1b.US.BID-V373.EU482880_
		1b.US.BID-V383.EU482881_
		1b.US.BID-V153.EU482883_
		1b.US.BID-V448.EU482885_
		1b.US.BID-V458.EU482886_
		1b.US.BID-V123.EU482888_
		1b.CH.BID-V291.EU529682_
		1b.CN.HEBEI.L02836_
		1b.JP.HCV-BK.M58335_
		1b.TW.HPCGENANTI.M84754_
		1b._.HPCUNKCDS.M96362_
		1b.JP.HCV-N.S62220_
		1b.KR.HCV-L2.U01214_
		1b.KR.HCU16362.U16362_
		1b.DE.HD-1.U45476_
		1b.TW.HCU89019.U89019_
		1b.JP.JK1-full.X61596_
		1b.JP.HCV-J.D90208_
		1b.JP.MD1-0.AF165045_
		1b.AU.HCV-A.AJ000009_
		1b.CN.HC-C2.D10934_
		1b._.HCV-JS.D85516_
