# Supplementary material for: Induction of Intrahepatic HCV NS4B, NS5A and NS5B-Specific Cellular Immune Responses following Peripheral Immunization
Source: PLoS One. 2012 Dec 21;7(12):e52165. doi: 10.1371/journal.pone.0052165 (PMC3528776; doi:10.1371/journal.pone.0052165)
Supplement: Table S2 — Stimulatory Peptides. 15mer peptides matching the sequence of each construct and over lapping by 8 amino acids were generated across the entire length of each construct. For each construct, these peptides were pooled into several pools for ELISpot and 1 pool for Flow Cytometry. NS4B pool 1 (peptides 1–18), NS4B pool 2 (peptides 19–37), NS5A pool 1 (peptides 1–21), NS5A pool 2 (peptides 22–42) NS5A pool 3 (peptides 43–64), NS5B pool 1 (peptides 1–21) NS5B pool 2 (peptides 22–42) NS5B pool 3 (peptides 43–63) and NS5B pool 4 (peptides 64–84). (XLS) [file pone.0052165.s005.xls]

## Sheet: Sheet1
Table S2
	Peptide Number	pConNS4B	pConNS5A	pConNS5B
	1	RVHSSQHLPYIEQGM	RVHSSGSWLRDVWDW	RVHSSMSYSWTGALV
	2	LPYIEQGMMLAEQFK	WLRDVWDWICTVLTD	YSWTGALVTPCAAEE
	3	MMLAEQFKQKALGLL	WICTVLTDFKTWLQS	VTPCAAEEQKLPINA
	4	KQKALGLLQTASRQG	DFKTWLQSKLLPRLP	EQKLPINALSNSLLR
	5	LQTASRQGRGIAPAV	SKLLPRLPGVPFFSC	ALSNSLLRHHNLVYS
	6	GRGIAPAVQTNWQKL	PGVPFFSCQRGYKGV	RHHNLVYSTTSRSAC
	7	VQTNWQKLEAFWAKH	CQRGYKGVWRGDGIM	STTSRSACQRQKKVT
	8	LEAFWAKHMWNFISG	VWRGDGIMQTTCPGG	CQRQKKVTFDRLQVL
	9	HMWNFISGIQYLAGL	MQTTCPGGAQITGHV	TFDRLQVLDSHYQDV
	10	GIQYLAGLSTLPGNP	GAQITGHVKNGSMRI	LDSHYQDVLKEVKAA
	11	LSTLPGNPAIASLMA	VKNGSMRIVGPKTCS	VLKEVKAAASKVKAN
	12	PAIASLMAFTAAVTS	IVGPKTCSNTWHGTF	AASKVKANLLSVEEA
	13	AFTAAVTSPLTTSQT	SNTWHGTFPINAYTT	NLLSVEEACSLTPPH
	14	SPLTTSQTLLFNILG	FPINAYTTGPCTPSP	ACSLTPPHSAKSKFG
	15	TLLFNILGGWVAAQL	TGPCTPSPAPNYSRA	HSAKSKFGYGAKDVR
	16	GGWVAAQLAAPGAAT	PAPNYSRALWRVAAE	GYGAKDVRCHARKAV
	17	LAAPGAATAFVGAGL	ALWRVAAEEYVEVTR	RCHARKAVNHINSVW
	18	TAFVGAGLAGAAIGS	EEYVEVTRVGDFHYV	VNHINSVWKDLLEDS
	19	LAGAAIGSVGLGKVL	RVGDFHYVTGMTTDN	WKDLLEDSVTPIDTT
	20	SVGLGKVLVDILAGY	VTGMTTDNVKCPCQV	SVTPIDTTIMAKNEV
	21	LVDILAGYGAGVAGA	NVKCPCQVPAPEFFT	TIMAKNEVFCVQPEK
	22	YGAGVAGALVAFKIM	VPAPEFFTEVDGVRL	VFCVQPEKGGRKPAR
	23	ALVAFKIMSGEVPST	TEVDGVRLHRYAPAC	KGGRKPARLIVFPDL
	24	MSGEVPSTEDLVNLL	LHRYAPACKPLLREE	RLIVFPDLGVRVCEK
	25	TEDLVNLLPAILSPG	CKPLLREEVTFQVGL	LGVRVCEKMALYDVV
	26	LPAILSPGALVVGVV	EVTFQVGLNQYLVGS	KMALYDVVSKLPLAV
	27	GALVVGVVCAAILRR	LNQYLVGSQLPCEPE	VSKLPLAVMGSSYGF
	28	VCAAILRRHVGPGEG	SQLPCEPEPDVAVLT	VMGSSYGFQYSPGQR
	29	RHVGPGEGAVQWMNR	EPDVAVLTSMLTDPS	FQYSPGQRVEFLVQA
	30	GAVQWMNRLIAFASR	TSMLTDPSHITAEAA	RVEFLVQAWKSKKTP
	31	RLIAFASRGNHVSPT	SHITAEAAGRRLARG	AWKSKKTPMGFSYDT
	32	RGNHVSPTHYVPESD	AGRRLARGSPPSLAS	PMGFSYDTRCFDSTV
	33	THYVPESDAAARVTA	GSPPSLASSSASQLS	TRCFDSTVTESDIRT
	34	DAAARVTAILSSLTV	SSSASQLSAPSLKAT	VTESDIRTEEAIYQC
	35	AILSSLTVTQLLRRL	SAPSLKATCTTHHDS	TEEAIYQCCDLDPQA
	36	VTQLLRRLHQWISSE	TCTTHHDSPDADLIE	CCDLDPQARVAIKSL
	37	LHQWISSECTTPTYP	SPDADLIEANLLWRQ	ARVAIKSLTERLYVG
	38		EANLLWRQEMGGNIT	LTERLYVGGPLTNSR
	39		QEMGGNITRVESENK	GGPLTNSRGENCGAR
	40		TRVESENKVVILDSF	RGENCGARRCRASGV
	41		KVVILDSFDPLRAEE	RRCRASGVLTTSCGN
	42		FDPLRAEEDEREVSV	VLTTSCGNTLTCYIK
	43		EDEREVSVPAEILRK	NTLTCYIKARAACRA
	44		VPAEILRKSRKFPPA	KARAACRAAGLQDCT
	45		KSRKFPPAMPIWARP	AAGLQDCTMLVCGDD
	46		AMPIWARPDYNPPLL	TMLVCGDDLVVICES
	47		PDYNPPLLESWKDPD	DLVVICESAGVQEDA
	48		LESWKDPDYVPPVVH	SAGVQEDAASLRAFT
	49		DYVPPVVHGCPLPPT	AASLRAFTEAMTRYS
	50		HGCPLPPTKAPPIPP	TEAMTRYSAPPGDPP
	51		TKAPPIPPPRRKRTV	SAPPGDPPQPEYDLE
	52		PPRRKRTVVLTESTV	PQPEYDLELITSCSS
	53		VVLTESTVSSALAEL	ELITSCSSNVSVAHD
	54		VSSALAELATKTFGS	SNVSVAHDGAGKRVY
	55		LATKTFGSSESSAVD	DGAGKRVYYLTRDPT
	56		SSESSAVDSGTATAP	YYLTRDPTTPLARAA
	57		DSGTATAPPDQPSDD	TTPLARAAWETARHT
	58		PPDQPSDDGDTGSDV	AWETARHTPVNSWLG
	59		DGDTGSDVESYSSMP	TPVNSWLGNIIMFAP
	60		VESYSSMPPLEGEPG	GNIIMFAPTLWARMI
	61		PPLEGEPGDPDLSDG	PTLWARMILMTHFFS
	62		GDPDLSDGSWSTVSE	ILMTHFFSVLIARDQ
	63		GSWSTVSEEASEDVV	SVLIARDQLEQALDC
	64		EEASEDVVCCYPYDV	QLEQALDCEIYGACY
	65			CEIYGACYSIEPLDL
	66			YSIEPLDLPPIIQRL
	67			LPPIIQRLHGLSAFS
	68			LHGLSAFSLHSYSPG
	69			SLHSYSPGEINRVAA
	70			GEINRVAACLRKLGV
	71			ACLRKLGVPPLRAWR
	72			VPPLRAWRHRARSVR
	73			RHRARSVRARLLSRG
	74			RARLLSRGGRAAICG
	75			GGRAAICGKYLFNWA
	76			GKYLFNWAVRTKLKL
	77			AVRTKLKLTPIAAAG
	78			LTPIAAAGQLDLSGW
	79			GQLDLSGWFTAGYSG
	80			WFTAGYSGGDIYHSV
	81			GGDIYHSVSRARPRW
	82			VSRARPRWFWFCLLL
	83			WFWFCLLLLAAGVGI
	84			LLAAGVGIYLLPNRY
